# Supplementary material for: A Multifunctional Hydrogel Incorporating Luteolin-Encapsulated ROS-Responsive Nanoparticles and Stem Cells Promotes Bacterial-Infected Wound Healing
Source: Pharmaceutics. 2026 Jan 12;18(1):98. doi: 10.3390/pharmaceutics18010098 (PMC12845210; doi:10.3390/pharmaceutics18010098)
Supplement: Supplementary file 1 [file pharmaceutics-18-00098-s001.zip]

Archive with 1 entries (1 files):
- pharmaceutics-3969124-supplementary.pdf
